# Supplementary material for: Description of combined ARHSP/JALS phenotype in some patients with SPG11 mutations
Source: Mol Genet Genomic Med. 2020 May 8;8(7):e1240. doi: 10.1002/mgg3.1240 (PMC7336765; doi:10.1002/mgg3.1240)
Supplement: Supplementary file 1 — Table S1 [file MGG3-8-e1240-s001.xlsx]

## Sheet: Sheet1
Supplementary Table S1- HSP & ALS causative or susceptibility genes
HSP		ALS
ACP33	KIAA1840/SPG11	ALS2/ALSIN
ALDH18A1	KIDINS220	ALS3
ALS2/ALSIN	KIF1A	ALS7
AMPD2	KIF1C	ANG
AP4B1	KIF5A	ANXA11
AP4E1	KINESIN3	ATXN2
AP4M1	KLC2	C21ORF2
AP4S1	KLC4	C9ORF72
AP5Z1	KY	CCNF
ARL6IP1	L1CAM	CCS
ARSI	MAG	CHCHD10
ATAD3A	MARS	CHMP2B
ATL1	MCT8	DAO
ATP13A2	NIPA1	DCTN1
B4GALNT1	NT5C2	ELP3
BSCL2	NTE	ERBB4
C12ORF65	PAPLA1	FIG4
C12ORFG5	PGAP1	FUS
C19ORF12	PLP1	GLE1
CAPN1	PNPLA6	HNRNPA1
CCT5	PROTRUDIN	KIAA1840/SPG11
CPT1C	RAB3GAP2	LMNB1
CYP2U1	REEP1	MATR3
CYP7B1	REEP2	NEFH
DDHD1	RTN1	NEK1
DDHD2	RTN2	OPTN
DSTYK	SLC12A6	PFN1
ENTPD1	SLC16A2	PRPH
EPT1	SLC33A1	SETX
ERLIN1	SPART	SIGMAR1
ERLIN2	SPAST	SMCR8
FA2H	SPG20	SOD1
FARS2	SPG21	SPAST
FLRT1	SPG34	SQSTM1
FLRT1	SPG7/PGN	TAF15
GBA2	TECPR2	TARDBP
GJC2	TFG	TBK1
HACE1	UCHL1	TIA1
HSPD1	USP8	TUBA4A
IBA57	VCP	UBQLN2
KIAA0196	VPS37A	UNC13A
KIAA0196	WASHC5	VAPB
KIAA0329	WDR48	VCP
KIAA0415	ZFR	WDR41
KIAA1320	ZFYVE26
	ZFYVE27
