# Supplementary material for: Description of combined ARHSP/JALS phenotype in some patients with SPG11 mutations
Source: Mol Genet Genomic Med. 2020 May 8;8(7):e1240. doi: 10.1002/mgg3.1240 (PMC7336765; doi:10.1002/mgg3.1240)
Supplement: Supplementary file 2 — Table S2 [file MGG3-8-e1240-s002.xlsx]

## Sheet: Sheet2
Supplementary Table S2- Specifications on exome sequencing data of SPG11-210*
Total reads	67389536
Total yield (Mbp)	6806
Average read length (bp)	101.0
Target regions (bp)	60,456,963
Average throughput depth of target regions (X)	112.5
Initial mappable reads (mapped to human genome)	67193935
% Initial mappable reads	99.7
Non-redundant reads	62069509
% Non-redundant reads	92.3
On-target reads	40490413
% On-target reads	65.2
% Coverage of target regions (more than 1X)	99.8
% Coverage of target regions (more than 10X)	98.1
% Coverage of target regions (more than 20X)	91.4
Mean depth of target regions (X)	56.9
Number of SNPs	96629
Number of synonymous SNPs	12026
Number of Missense Variant	11526
Number of Stop Gained	108
Number of Stop Lost	45
Number of indels	11773
Number of Frameshift Variant	321
Number of Inframe Insertion	178
Number of Inframe Deletion	212
Number of % Found in dbSNP142	96.5
Het/Hom Ratio	1.5
Ts/Tv Ratio	2.3
*, The quality of data pertaining to SPG11-102, SPG11-101, SPG11-189, SPG11-301,
SPG11-302 were similar.
